# Supplementary material for: MR Imaging Biomarkers for Clinical Impairment and Disease Progression in Patients with Shoulder Adhesive Capsulitis: A Prospective Study
Source: J Clin Med. 2021 Aug 29;10(17):3882. doi: 10.3390/jcm10173882 (PMC8432015; doi:10.3390/jcm10173882)
Supplement: Supplementary file 1 [file jcm-10-03882-s001.zip]

Archive with 1 entries (1 files):
- jcm-1348160-supplementary.pdf
